# Supplementary material for: OsmiRNA5488 Regulates the Development of Embryo Sacs and Targets OsARF25 in Rice (Oryza sativa L.)
Source: Int J Mol Sci. 2023 Nov 13;24(22):16240. doi: 10.3390/ijms242216240 (PMC10671434; doi:10.3390/ijms242216240)
Supplement: Supplementary file 1 [file ijms-24-16240-s001.zip]

Archive with 2 entries (2 files):
- Supplementary document.pdf
- Table S1.xlsx
