# Supplementary material for: OsmiRNA5488 Regulates the Development of Embryo Sacs and Targets OsARF25 in Rice (Oryza sativa L.)
Source: Int J Mol Sci. 2023 Nov 13;24(22):16240. doi: 10.3390/ijms242216240 (PMC10671434; doi:10.3390/ijms242216240)
Supplement: Supplementary file 1 [file ijms-24-16240-s001.zip › Table S1.xlsx]

## Sheet: Sheet1
Pri-miR5488	ACGCAUUUGAUGAAGGCGACUGAUGAUUUCAGGAGACACAAGAUGACCUUGCGCGUGGUGAUUGGAUUUUUACUGUCAUUUUCUCGCAGAAGGCACAGAUUGGAUCAUUACUCUGAACAGCAUCACAAGCUUGCAAGAAACACAAUCCUUUUAAAUAAACAAAUUUUUUAUCUGUGGAAUCAGAUUAACCAUUAGAUGUUUUCACAGAAGUAC
mutation sequences-miR5488	UGAAGGCGACUGAUGAUUUCA
LUC-ts	ATCCGTTGTATTCCATCTGATCATGGACATGCTGTATGATAGCTGCTTTAGCTCTATTAAATCTCTAATGGCAGGCAACTAGGCAAGAACAGTTCTATGATGAATGATGGCAGTCGCTGTAGAATTGACCTTATTCTGTAGCTATAATATGATGTCTAGAACTGATGATTCCAATTTCCAAATGGAGCCCGGAACATATTAAAATCAATCATTTGTCGCCTTCTTCATGTTTTTGCC
LUC-mts	ATCCGTTGTATTCCATCTGATCATGGACATGCTGTATGATAGCTGCTTTAGCTCTATTAAATCTCTAATGGCAGGCAACTAGGCAAGAACAGTTCTATGATGAATGATGGCAGTCGCTGTAGAATTGACCTTATTCTGTAGCTATAATATGATGTCTAGAACTGATGATTCCAATTTCCAAATGGAGCCCGGAACATATTAAAGGTGGGCATTTGTCGCCTTCTTCATGTTTTTGCC
GFP-ts	ATCCGTTGTATTCCATCTGATCATGGACATGCTGTATGATAGCTGCTTTAGCTCTATTAAATCTCTAATGGCAGGCAACTAGGCAAGAACAGTTCTATGATGAATGATGGCAGTCGCTGTAGAATTGACCTTATTCTGTAGCTATAATATGATGTCTAGAACTGATGATTCCAATTTCCAAATGGAGCCCGGAACATATTAAAATCAATCATTTGTCGCCTTCTTCATGTTTTTGCC
GFP-mts	ATCCGTTGTATTCCATCTGATCATGGACATGCTGTATGATAGCTGCTTTAGCTCTATTAAATCTCTAATGGCAGGCAACTAGGCAAGAACAGTTCTATGATGAATGATGGCAGTCGCTGTAGAATTGACCTTATTCTGTAGCTATAATATGATGTCTAGAACTGATGATTCCAATTTCCAAATGGAGCCCGGAACATATTAAAGGTGGGCATTTGTCGCCTTCTTCATGTTTTTGCC
miR5488 stem loop R	CTCAACTGGTGTCGTGGAGTCGGCAATTCAGTTGAG TGAAATCA
miR5488-QPCR-F	TCGGCAGGTGAAGGCGACTGA
miR5488-QPCR-R	CTCAACTGGTGTCGTGGA
OsARF25-qpcr-1-F	TTGCAACCATTGAGCCCGGAAG
OsARF25-qpcr-1R	AGCACCCAACTCCATTGGAAGG
MIR5488-F	ggactctagagcaACGCATTTGATGAAGGCGACTG
MIR5488-R	cgatcggggaaattcGTACTTCTGTGAAAACATCTAATGG
3'RACE-GSPs-F	GATTACGCCAAGCTTGCACCCCAAGATTGAGAAAGTAA
OsARF25-LUC-ts-F	aggacacgctggatcATCCGTTGTATTCCATCTGATCATG
OsARF25-LUC-ts-R	aggacacgctggatcATCCGTTGTATTCCATCTGATCATG
OsARF25-LUC-mts-F	aggacacgctggatcATCCGTTGTATTCCATCTGATCATG
OsARF25-LUC-mts-R	aggacacgctggatcATCCGTTGTATTCCATCTGATCATG
OsARF25-GFP-ts-F	tctagagcagtcgacATCCGTTGTATTCCATCTGATCATG
OsARF25-GFP-ts-R	atggtggcgaccggtGGCAAAAACATGAAGAAGGCG
OsARF25-GFP-mts-F	tctagagcagtcgacATCCGTTGTATTCCATCTGATCATG
OsARF25-GFP-mts-R	atggtggcgaccggtGGCAAAAACATGAAGAAGGCG
ubi-F	CAAGATGATCTGCCGCAAATGC
ubi-R	TTTAACCAGTCCATGAACCCG
U6-F	CTCGCTTCGGCAGCACA
U6-R	AACGCTTCACGAATTTGCGT
